# Supplementary material for: IL-1β alters the virulence of uropathogenic Escherichia coli
Source: Sci Rep. 2025 Oct 29;15:37750. doi: 10.1038/s41598-025-26055-4 (PMC12572196; doi:10.1038/s41598-025-26055-4)
Supplement: Supplementary file 1 — Supplementary Material 1 [file 41598_2025_26055_MOESM1_ESM.xlsx]

## Sheet: Table S1
GeneSymbol	FC CFT073+IL1b vs CFT073)	Description	GeneName
feaR	2.8	regulatory protein for 2-phenylethylamine catabolism [b1384]	DNA-binding transcriptional dual regulator
grxA	2.7	glutaredoxin1 redox coenzyme for glutathione-dependent ribonucleotide reductase [b0849]	glutaredoxin 1, redox coenzyme for ribonucleotide reductase (RNR1a)
purL	2.2	phosphoribosylformyl-glycineamide synthetase = FGAM synthetase [b2557]	phosphoribosylformyl-glycineamide synthetase
ynfM	2.0	putative transport protein [b1596]	predicted transporter
ahpF	2.0	Alkyl hydroperoxide reductase subunit F [c_0695]	Alkyl hydroperoxide reductase subunit F
ahpF	2.0	alkyl hydroperoxide reductase, F52a subunit; detoxification of hydroperoxides [b0606]	alkyl hydroperoxide reductase, F52a subunit, FAD/NAD(P)-binding
katG	1.8	catalase; hydroperoxidase HPI [b3942]	catalase/hydroperoxidase HPI(I)
ynfF	1.8	putative oxidoreductase, major subunit [b1588]	oxidoreductase subunit
purF	1.8	Amidophosphoribosyltransferase [c_2856]	amidophosphoribosyltransferase
purD	1.8	phosphoribosylglycinamide synthetase = GAR synthetase [b4005]	phosphoribosylglycinamide synthetase phosphoribosylamine-glycine ligase
purF	1.8	amidophosphoribosyltransferase = PRPP amidotransferase [b2312]	amidophosphoribosyltransferase
hycE	1.7	large subunit of hydrogenase 3 [b2721]	hydrogenase 3, large subunit
purF	1.7	amidophosphoribosyltransferase = PRPP amidotransferase [Z3574]	amidophosphoribosyltransferase
hycE	1.7	Formate hydrogenlyase subunit 5 precursor [c_3281]	Formate hydrogenlyase subunit 5 precursor
purH	1.7	phosphoribosylaminoimidazolecarboxamide formyltransferase = AICAR formyltransferase IMP cyclohydrolase [Z5583]	bifunctional phosphoribosylaminoimidazolecarboxamide formyltransferase/IMP cyclohydrolase
purH	1.7	phosphoribosylaminoimidazolecarboxamideformyltra nsferase [ECs4929]	bifunctional phosphoribosylaminoimidazolecarboxamide formyltransferase/IMP cyclohydrolase
hokA	1.7	toxic polypeptide, small [b4455]	toxic polypeptide, small
hepA	1.7	probable ATP-dependent RNA helicase [b0059]	RNA polymerase-associated helicase protein (ATPase and RNA polymerase recycling factor)
yjaA	1.6	orf, hypothetical protein [b4011]	conserved protein
yjcD	1.6	orf, hypothetical protein [b4064]	predicted permease
purH	1.6	phosphoribosylaminoimidazolecarboxamideformyltransferase = AICAR formyltransferase; IMP cyclohydrolase [b4006]	fused IMP cyclohydrolase/phosphoribosylaminoimidazolecarboxamide formyltransferase
purK	1.6	phosphoribosylaminoimidazole carboxylase = AIR carboxylase, CO [b0522]	N5-carboxyaminoimidazole ribonucleotide synthase
betT	1.6	High-affinity choline transport protein [c_0434]	choline transport protein BetT
ynfH	1.6	putative DMSO reductase anchor subunit [b1590]	oxidoreductase, membrane subunit
hycD	1.6	membrane-spanning protein of hydrogenase 3 [b2722]	hydrogenase 3, membrane subunit
rluA	1.6	orf, hypothetical protein [b0058]	pseudouridine synthase for 23S rRNA (position 746) and tRNAphe(position 32)
hycF	1.6	probable iron-sulfur protein of hydrogenase 3 [b2720]	formate hydrogenlyase complex iron-sulfur protein
yieG	1.6	putative membrane / transport protein [b3714]	predicted inner membrane protein
betT	1.5	high-affinity choline transport [b0314]	choline transporter of high affinity
emrB	1.5	multidrug resistance; probably membrane translocase [b2686]	multidrug efflux system protein
hypF	1.5	transcriptional regulatory protein [b2712]	carbamoyl phosphate phosphatase and maturation protein for [NiFe] hydrogenases

## Sheet: Table S2
GeneSymbol	FC CFT073+IL1b vs CFT073)	Description	GeneName
fecR	-2.9	regulator for fec operon, periplasmic [b4292]	KpLE2 phage-like element; transmembrane signal transducer for ferric citrate transport
rlpB	-2.8	a minor lipoprotein [Z0788]	LPS-assembly lipoprotein RplB
lsrA	-2.3	putative ATP-binding component of a transport system [b1513]	fused AI2 transporter subunits of ABC superfamily: ATP-binding components
ykfF	-2.2	orf, hypothetical protein [b0249]	CP4-6 prophage; predicted protein
bioB	-2.2	biotin synthesis, sulfur insertion? [b0775]	biotin synthase
ydaY	-2.1	orf, hypothetical protein [b1366]	pseudo
lsrK	-2.1	putative kinase [b1511]	autoinducer-2 (AI-2) kinase
nirB	-2.1	nitrite reductase [Z4726]	nitrite reductase (NAD(P)H) subunit
ureE	-2.1	putative urease accessory protein E [Z1146]	urease accessory protein UreE
puuD	-2	probable amidotransferase subunit [ECs1875]	gamma-glutamyl-gamma-aminobutyrate hydrolase
yjhI	-2	putative regulator [b4299]	KpLE2 phage-like element; predicted DNA-binding transcriptional regulator
mmuP	-1.9	putative amino acid/amine transport protein [b0260]	CP4-6 prophage; predicted S-methylmethionine transporter
gfcB	-1.9	putative regulator [b0986]	predicted outer membrane lipoprotein
ynfK	-1.8	orf, hypothetical protein [b1593]	predicted dethiobiotin synthetase
focA	-1.8	probable formate transporter [b0904]	formate transporter
nirD	-1.8	nitrite reductase [b3366]	nitrite reductase, NAD(P)H-binding, small subunit
ynfO	-1.8	Qin prophage; predicted protein [b4533]	hypothetical protein, Qin prophage
cca	-1.8	tRNA nucleotidyl transferase [b3056]	fused tRNA nucleotidyl transferase/2'3'-cyclic phosphodiesterase/2'nucleotidase and phosphatase
napA	-1.8	Periplasmic nitrate reductase precursor [c_2745]	Periplasmic nitrate reductase precursor
ybjM	-1.8	orf, hypothetical protein [b0848]	predicted inner membrane protein
ttdR	-1.7	putative transcriptional regulator LYSR-type [b3060]	predicted DNA-binding transcriptional regulator
terB	-1.7	putative phage inhibition, colicin resistance and tellurite [Z1173]	putative phage inhibition, colicin resistance and tellurite resistance protein
ybdO	-1.7	putative transcriptional regulator LYSR-type [b0603]	predicted DNA-binding transcriptional regulator
ilvC	-1.7	ketol-acid reductoisomerase [b3774]	ketol-acid reductoisomerase, NAD(P)-binding
stx2B	-1.7	shiga-like toxin II B subunit encoded by [Z1465]	shiga-like toxin II B subunit encoded by bacteriophage BP-933W
raiA	-1.7	putative yhbH sigma 54 modulator [b2597]	cold shock protein associated with 30S ribosomal subunit
ydaE	-1.7	Rac prophage; conserved protein [b4526]	Rac prophage; conserved protein
yjjM	-1.7	Hypothetical protein yjjM [c_5436]	Hypothetical protein yjjM
ygiP	-1.6	Hypothetical transcriptional regulator ygiP [c_3810]	transcriptional activator TtdR
yhfS	-1.6	orf, hypothetical protein [b3376]	conserved protein
napA	-1.6	probable nitrate reductase 3 [Z3463]	probable nitrate reductase 3
epd	-1.6	D-erythrose 4-phosphate dehydrogenase [b2927]	D-erythrose 4-phosphate dehydrogenase
malT	-1.6	MalT Regulatory protein [c_4196]	transcriptional regulator MalT
dhaM	-1.6	putative PTS system enzyme I [b1198]	fused predicted dihydroxyacetone-specific PTS enzymes: HPr component/EI component
fruK	-1.6	fructose-1-phosphate kinase [b2168]	fructose-1-phosphate kinase
yfcP	-1.6	putative fimbrial-like protein [b2333]	predicted fimbrial-like adhesin protein
ggt	-1.6	gamma-glutamyltranspeptidase [Z4813]	gamma-glutamyltranspeptidase periplasmic precursor
dhaK	-1.6	putative dihydroxyacetone kinase [b1200]	dihydroxyacetone kinase, N-terminal domain
fucI	-1.6	L-fucose isomerase [b2802]	L-fucose isomerase
yiaT	-1.6	putative outer membrane protein [b3584]	predicted protein
malT	-1.5	positive regulator of mal regulon [Z4774]	transcriptional regulator MalT
dhaL	-1.5	putative dihydroxyacetone kinase [b1199]	dihydroxyacetone kinase, C-terminal domain
yfcI	-1.5	orf, hypothetical protein [Z3567]	hypothetical protein
garL	-1.5	orf, hypothetical protein [b3126]	alpha-dehydro-beta-deoxy-D-glucarate aldolase
modF	-1.5	ATP-binding component of molybdate transport system [b0760]	fused molybdate transporter subunits of ABC superfamily: ATP-binding components

## Sheet: Table S3
#term ID	term description	observed gene count	background gene count	false discovery rate	matching proteins in your network (IDs)	matching proteins in your network (labels)
GO:0006189	'de novo' IMP biosynthetic process	5	12	6.28e-06	b0522,b2312,b2557,b4005,b4006	purD,purF,purH,purK,purL
GO:0046040	IMP metabolic process	5	16	7.77e-06	b0522,b2312,b2557,b4005,b4006	purD,purF,purH,purK,purL
GO:0009165	nucleotide biosynthetic process	6	119	0.0017	b0522,b0849,b2312,b2557,b4005,b4006	grxA,purD,purF,purH,purK,purL
GO:0009117	nucleotide metabolic process	6	172	0.0049	b0522,b0849,b2312,b2557,b4005,b4006	grxA,purD,purF,purH,purK,purL
GO:0009113	purine nucleobase biosynthetic process	2	5	0.0071	b2312,b4005	purD,purF
GO:0000302	response to reactive oxygen species	3	36	0.0124	b0606,b3942,b4011	ahpF,katG,yjaA
GO:1904823	purine nucleobase transmembrane transport	2	8	0.0124	b3714,b4064	adeP,ghxP
GO:0070301	cellular response to hydrogen peroxide	2	10	0.0169	b3942,b4011	katG,yjaA
GO:0022900	electron transport chain	4	100	0.0208	b0606,b0849,b1588,b1590	ahpF,grxA,ynfF,ynfH
GO:1901137	carbohydrate derivative biosynthetic process	6	273	0.0290	b0522,b0849,b2312,b2557,b4005,b4006	grxA,purD,purF,purH,purK,purL
GO:0006541	glutamine metabolic process	2	16	0.0312	b2312,b2557	purF,purL
GO:0055114	oxidation-reduction process	8	508	0.0375	b0606,b0849,b1588,b1590,b2720,b2721,b2722,b3942	ahpF,grxA,hycD,hycE,hycF,katG,ynfF,ynfH
GO:0006144	purine nucleobase metabolic process	2	20	0.0384	b2312,b4005	purD,purF
GO:0045454	cell redox homeostasis	2	22	0.0436	b0606,b0849	ahpF,grxA

## Sheet: Table S4
#term ID	term description	observed gene count	background gene count	false discovery rate	matching proteins in your network (IDs)	matching proteins in your network (labels)
GO:0042128	nitrate assimilation	3	21	0.0434	b2206,b3365,b3366	napA,nirB,nirD

## Sheet: Table S5
#term ID	term description	observed gene count	background gene count	false discovery rate	matching proteins in your network (IDs)	matching proteins in your network (labels)
eco00230	Purine metabolism	5	91	0.0018	b0522,b2312,b2557,b4005,b4006	purD,purF,purH,purK,purL
eco01110	Biosynthesis of secondary metabolites	6	301	0.0330	b0522,b2312,b2557,b3942,b4005,b4006	katG,purD,purF,purH,purK,purL
eco01130	Biosynthesis of antibiotics	5	209	0.0330	b0522,b2312,b2557,b4005,b4006	purD,purF,purH,purK,purL

## Sheet: Table S6
#term ID	term description	observed gene count	background gene count	false discovery rate	matching proteins in your network (IDs)	matching proteins in your network (labels)
eco00561	Glycerolipid metabolism	3	13	0.0162	b1198,b1199,b1200	dhaK,dhaL,dhaM
eco00910	Nitrogen metabolism	3	24	0.0389	b2206,b3365,b3366	napA,nirB,nirD
